# Supplementary material for: Comparative Gene Expression Patterns of Two EcobNPV Strains in Ectropis grisescens Revealed by Transcriptome Analysis
Source: Microorganisms. 2026 Jul 22;14(7):1599. doi: 10.3390/microorganisms14071599 (PMC13414177; doi:10.3390/microorganisms14071599)
Supplement: Supplementary file 1 [file microorganisms-14-01599-s001.zip]

Archive with 2 entries (2 files):
- microorganisms-4383750-supplementary figure.pdf
- microorganisms-4383750-supplementary table.xlsx
