# Supplementary material for: Comparative Gene Expression Patterns of Two EcobNPV Strains in Ectropis grisescens Revealed by Transcriptome Analysis
Source: Microorganisms. 2026 Jul 22;14(7):1599. doi: 10.3390/microorganisms14071599 (PMC13414177; doi:10.3390/microorganisms14071599)
Supplement: Supplementary file 1 [file microorganisms-14-01599-s001.zip › microorganisms-4383750-supplementary table.xlsx]

## Sheet:  S1
Table S1. RNA-seq quality and read mapping statistics of transcriptome samples
sample	raw_reads	clean_reads	clean_bases	error_rate	Q20	Q30	GC_pct	Host reads	Viral reads	Viral reads percentage
ck_1	23856995	23378709	7.01G	0.03	97.31	92.47	48.39	8719380	0	0
ck_2	22520183	22285872	6.69G	0.03	97.51	92.85	47.14	7817009	0	0
ck_3	23613305	23142518	6.94G	0.03	97.32	92.49	48.07	8650780	0	0
QV-0_1	23436341	22937710	6.88G	0.03	96.96	91.71	48.38	8855907	2	2e-07
QV-0_2	23741187	23181787	6.95G	0.03	97.38	92.67	48.1	8707399	0	0
QV-0_3	22601656	22158438	6.65G	0.03	97.11	92.01	48.27	7910843	0	0
QV-0_4	23848796	23350725	7.01G	0.03	97.32	92.53	48.29	8631888	0	0
QV-2_1	25309175	24669477	7.40G	0.03	97.43	92.72	48.75	9845216	0	0
QV-2_2	23546729	23152465	6.95G	0.03	97.19	92.19	48.2	8803944	0	0
QV-2_3	23308080	22783302	6.83G	0.03	97.42	92.71	48.38	8879339	0	0
QV-2_4	23164918	22617452	6.79G	0.03	97.32	92.51	48.74	9050683	0	0
QV-6_1	23486471	23057175	6.92G	0.03	97.32	92.48	47.97	8437026	0	0
QV-6_2	22643422	22136187	6.64G	0.03	97.04	92.05	47.67	7819198	0	0
QV-6_3	23243296	22795944	6.84G	0.03	96.92	91.78	48.28	8504038	77	9.1e-06
QV-6_4	23524500	23090001	6.93G	0.03	97.04	92.02	47.81	8095418	0	0
QV-12_1	22648955	22180364	6.65G	0.03	97.06	92.1	50.64	8983858	3	3e-07
QV-12_2	24035924	23443746	7.03G	0.03	97.15	92.29	48.75	8922792	348	3.9e-05
QV-12_3	27430347	26848058	8.05G	0.03	97.04	92.07	49.6	10590454	26	2.5e-06
QV-12_4	26165976	25576313	7.67G	0.03	97.16	92.33	49.53	10189179	2	2e-07
QV-24_1	23650757	23121302	6.94G	0.03	97.4	92.87	53.2	9597318	1	1e-07
QV-24_2	23656246	23204141	6.96G	0.03	96.98	91.89	49.54	9056197	23	2.5e-06
QV-24_3	22830965	22682092	6.80G	0.03	97.53	92.94	51.56	9087619	0	0
QV-24_4	23765469	23266934	6.98G	0.03	97.16	92.26	48.99	9284169	9	1e-06
QV-36_1	23642194	23141095	6.94G	0.03	97	92.14	56.08	10530650	23	2.2e-06
QV-36_2	24818624	24195987	7.26G	0.03	97.17	92.31	49.24	9270460	0	0
QV-36_3	22075187	21529020	6.46G	0.03	97.11	92.19	49.38	8362348	66	7.9e-06
QV-36_4	23153610	22537543	6.76G	0.03	97.25	92.5	50.52	9444316	12	1.3e-06
QV-48_1	23355936	22645377	6.79G	0.03	97.37	92.82	53.24	9947468	36	3.6e-06
QV-48_2	23317124	22832250	6.85G	0.03	97.83	93.93	49.6	8625654	48	5.6e-06
QV-48_3	22177322	22052299	6.62G	0.03	97.08	91.99	48.66	7722191	23	3e-06
QV-48_4	24015617	23591561	7.08G	0.03	96.68	91.15	48.76	8829088	118	1.34e-05
QF4-0_1	23576208	23060193	6.92G	0.03	97.32	92.63	50.16	9041135	0	0
QF4-0_2	23439202	23032402	6.91G	0.03	97.16	92.28	49.67	9112119	0	0
QF4-0_3	23986493	23553695	7.07G	0.03	97.17	92.34	52.24	9971114	10	1e-06
QF4-0_4	23581978	23156299	6.95G	0.03	97	91.94	49.26	8731857	0	0
QF4-2_1	23066945	22565611	6.77G	0.03	97.64	93.3	51.48	8988991	0	0
QF4-2_2	24038506	23574276	7.07G	0.03	97.22	92.46	51.51	8794886	0	0
QF4-2_3	22928729	22434515	6.73G	0.03	97.63	93.15	48.37	8396092	0	0
QF4-2_4	23778604	23285606	6.99G	0.03	97.29	92.54	48.78	9622961	0	0
QF4-6_1	23235343	22865012	6.86G	0.03	97.03	91.96	47.42	8679672	0	0
QF4-6_2	27643790	27297432	8.19G	0.03	96.94	91.75	48.25	10051515	24	2.4e-06
QF4-6_3	22146807	21768810	6.53G	0.03	97.22	92.32	47.04	8336843	0	0
QF4-6_4	23063348	22908619	6.87G	0.03	97.44	92.69	47.86	8209051	1088	0.0001325
QF4-12_1	23124648	22712861	6.81G	0.03	97.65	93.41	55.34	10091570	61	6e-06
QF4-12_2	25816335	25368380	7.61G	0.03	96.98	91.85	46.84	8123483	806	9.92e-05
QF4-12_3	25238670	24832563	7.45G	0.03	97.17	92.41	54.34	10028359	6757	0.0006733
QF4-12_4	23029211	22570610	6.77G	0.03	97.05	92.08	49.06	8350845	87	1.04e-05
QF4-24_1	23881140	23430172	7.03G	0.03	97.22	92.35	48.51	9202198	186672	0.0198823
QF4-24_2	24393350	23728299	7.12G	0.03	97.4	92.81	51.51	10051934	1816	0.0001806
QF4-24_3	23919454	23495382	7.05G	0.03	97.17	92.27	48.29	9056871	46733	0.0051335
QF4-24_4	23535583	23070627	6.92G	0.03	97.15	92.29	51.18	9428250	308	3.27e-05
QF4-36_1	20717495	20617279	6.19G	0.03	97.06	91.79	50.19	7841571	129243	0.0162145
QF4-36_2	23011156	22674641	6.80G	0.03	97.05	91.97	47.6	8400280	971	0.0001156
QF4-36_3	23958972	23565917	7.07G	0.03	97.25	92.6	55.24	10043616	1594	0.0001587
QF4-36_4	20384630	20293754	6.09G	0.03	97.3	92.45	51.97	7487838	13806	0.0018404
QF4-48_1	22733212	22622436	6.79G	0.03	97.37	92.71	55.28	8575481	3864	0.0004504
QF4-48_2	23686961	23297663	6.99G	0.03	96.99	91.89	48.48	8286943	130485	0.0155018
QF4-48_3	26897388	26452099	7.94G	0.03	97	91.89	48.37	9784435	168033	0.0168836
QF4-48_4	23681169	23200422	6.96G	0.03	97.2	92.31	48.14	8432783	124486	0.0145474
Q20 (the proportion of bases with a mass value greater than 20 to the total number of bases),Q30 (the proportion of bases with a mass value greater than 30 to the total number of bases).

## Sheet: S2
Table S2 EcobNPV-QVgenes in the order of their gene id in Ectropis grisescens at selected times post infection.
	0hpi		6hpi		12hpi		24hpi		36hpi		48hpi
Viral Gene	mean_TPM	sd_TPM	mean_TPM	sd_TPM	mean_TPM	sd_TPM	mean_TPM	sd_TPM	mean_TPM	sd_TPM	mean_TPM	sd_TPM
polh	0	NA	0	NA	0	0	0	0	0	0	0	0
viral capsid associated protein	0	NA	0	NA	0	0	0	0	0	0	0	0
pk 1	0	NA	0	NA	1750.61	3501.21	0	0	0	0	20073	15232.4
hoar	1000000	NA	593018.98	NA	122735	226308	0	0	11838.8	10500	17656.8	28648.9
QV000005	0	NA	0	NA	0	0	0	0	0	0	0	0
odv-e56	0	NA	0	NA	0	0	0	0	0	0	0	0
ie 1	0	NA	125849.08	NA	145238	262076	26316.8	25160.5	0	0	46580.1	74671.7
early 23kD protein	0	NA	0	NA	0	0	0	0	0	0	0	0
ChtB1	0	NA	0	NA	0	0	0	0	0	0	0	0
odv-e27	0	NA	0	NA	0	0	0	0	0	0	8070.69	16141.4
odv-e18	0	NA	0	NA	13751.4	27502.8	0	0	0	0	0	0
early 49 kDa protein	0	NA	0	NA	0	0	0	0	0	0	0	0
ie 0	0	NA	0	NA	0	0	0	0	0	0	0	0
ME53	0	NA	0	NA	95245	168394	58497.9	101321	0	0	2223.14	4446.27
p74	0	NA	0	NA	0	0	0	0	0	0	0	0
Dbp-1	0	NA	0	NA	0	0	0	0	0	0	0	0
lef 6	0	NA	52496.86	NA	38625.5	57768.7	61851.2	107130	0	0	25774.8	19383.4
EONV_gp017	0	NA	0	NA	0	0	0	0	0	0	0	0
p26-a	0	NA	0	NA	0	0	0	0	0	0	0	0
p10	0	NA	0	NA	0	0	0	0	0	0	0	0
EONV_gp020	0	NA	0	NA	0	0	0	0	7401.91	12820.5	34074.7	68149.3
ubiquitin	0	NA	0	NA	22213.5	44427.1	0	0	0	0	0	0
EONV_gp022	0	NA	0	NA	0	0	0	0	0	0	0	0
EONV_gp023	0	NA	0	NA	35324.2	70648.5	0	0	0	0	0	0
39K	0	NA	0	NA	1010.91	2021.82	15212.8	26349.3	20432.3	35389.7	21197	33441.6
lef 11	0	NA	0	NA	0	0	0	0	0	0	0	0
Bv-e31	0	NA	0	NA	0	0	0	0	0	0	2420.91	4841.82
Dbp-2	0	NA	0	NA	2744.22	5488.43	13694.1	23718.9	13372.8	23162.4	14268.5	16477.1
EONV_gp028	0	NA	0	NA	19156.3	38312.7	333333	577350	11846.5	20518.8	0	0
p47	0	NA	0	NA	0	0	0	0	4991.94	8646.29	5301.99	10604
bro7	0	NA	0	NA	0	0	0	0	0	0	0	0
EONV_gp030	0	NA	0	NA	0	0	0	0	0	0	0	0
Odv-e66a	0	NA	0	NA	0	0	0	0	0	0	1164.6	2329.2
wdlz-06GM43	0	NA	0	NA	0	0	0	0	0	0	0	0
lef 8	0	NA	0	NA	1044.57	2089.14	0	0	0	0	0	0
lef 8	0	NA	0	NA	0	0	0	0	0	0	0	0
lef-8, partial	0	NA	0	NA	0	0	0	0	0	0	0	0
lef 8	0	NA	0	NA	0	0	0	0	0	0	0	0
bjdp	0	NA	0	NA	0	0	0	0	0	0	1757.5	3515
QV000040	0	NA	0	NA	0	0	0	0	0	0	0	0
EONV_gp034	0	NA	0	NA	28828.5	57657	0	0	0	0	2311.83	4623.66
EONV_gp035	0	NA	0	NA	0	0	0	0	0	0	0	0
EONV_gp036	0	NA	0	NA	0	0	0	0	0	0	10983.1	21966.2
EONV_gp037	0	NA	0	NA	0	0	0	0	0	0	0	0
lef 10	0	NA	0	NA	0	0	0	0	0	0	0	0
Vp1054	0	NA	0	NA	0	0	0	0	0	0	68679.8	126142
EONV_gp040	0	NA	0	NA	0	0	0	0	0	0	0	0
EONV_gp041	0	NA	0	NA	0	0	0	0	0	0	15859	31717.9
EONV_gp042	0	NA	0	NA	0	0	0	0	71239.2	123390	0	0
ChaB1	0	NA	0	NA	0	0	29478	51057.4	54977.6	95224	0	0
ChaB2	0	NA	0	NA	35871.2	71742.4	0	0	0	0	0	0
Fp25K	0	NA	0	NA	0	0	0	0	0	0	0	0
lef 9	0	NA	0	NA	0	0	7371.85	12768.4	0	0	1928.29	3856.58
conotoxin-like protein	0	NA	0	NA	0	0	0	0	0	0	0	0
Odv-e66b	0	NA	0	NA	0	0	0	0	8584.62	14869	0	0
Gp37	0	NA	0	NA	0	0	0	0	0	0	0	0
chitinase	0	NA	0	NA	0	0	0	0	0	0	0	0
cathepsin	0	NA	0	NA	0	0	0	0	6225.82	10783.4	1513.15	3026.31
p26-b	0	NA	0	NA	765.02	1530.05	0	0	0	0	24028.9	48057.8
ChtB2	0	NA	0	NA	0	0	0	0	0	0	0	0
Iap-2	0	NA	0	NA	414.36	828.73	0	0	0	0	0	0
EONV_gp055	0	NA	0	NA	8250.72	16501.4	0	0	0	0	0	0
lef 3	0	NA	0	NA	6005.26	12010.5	0	0	12110.4	20975.9	9024.55	7531.45
desmoplakin	0	NA	0	NA	0	0	0	0	0	0	464.41	928.82
dnapol	0	NA	8174.95	NA	323.37	646.74	3109.99	5386.66	0	0	0	0
EONV_gp059	0	NA	0	NA	0	0	0	0	0	0	0	0
EONV_gp060	0	NA	0	NA	0	0	0	0	0	0	0	0
vlf-1	0	NA	0	NA	0	0	34125.5	59107.2	12280.4	21270.2	2367.89	4735.77
EONV_gp062	0	NA	0	NA	0	0	0	0	0	0	0	0
Gp41	0	NA	0	NA	0	0	84508.5	146373	3039.03	5263.75	1475.85	2951.7
EONV_gp064	0	NA	0	NA	0	0	46500.2	80540.7	0	0	3259.78	6519.56
Tlp-20	0	NA	0	NA	0	0	0	0	0	0	0	0
Vp91	0	NA	0	NA	0	0	0	0	0	0	473.6	947.2
Cg30	0	NA	0	NA	0	0	0	0	27784.8	48124.8	0	0
Vp39	0	NA	0	NA	0	0	0	0	21666.3	37527.2	6947.9	13895.8
lef 4	0	NA	0	NA	273.12	546.25	8018.2	13887.9	0	0	0	0
EONV_gp070	0	NA	0	NA	0	0	0	0	0	0	0	0
EONV_gp071	0	NA	0	NA	0	0	0	0	0	0	0	0
EONV_gp072	0	NA	0	NA	0	0	0	0	0	0	0	0
Odv-e25	0	NA	0	NA	0	0	0	0	0	0	52766.9	105534
helicase	0	NA	0	NA	90.61	181.23	0	0	2635.91	4565.54	680.26	1360.53
Odv-e28	0	NA	0	NA	0	0	0	0	0	0	0	0
Bro-a	0	NA	0	NA	436.6	873.2	13043.1	22591.2	3190.48	5526.07	25206.6	37557.5
38K	0	NA	0	NA	1408.65	2817.31	0	0	0	0	0	0
lef 5	0	NA	0	NA	1035.65	2071.31	0	0	50184.4	86921.9	3714.98	7429.95
QV000086	0	NA	0	NA	0	0	0	0	59140.5	102434	100587	201174
p40	0	NA	0	NA	0	0	0	0	0	0	3961.54	5179.44
p12	0	NA	0	NA	0	0	0	0	0	0	0	0
p45	0	NA	0	NA	0	0	0	0	0	0	2375.72	4751.44
Vp80	0	NA	0	NA	0	0	0	0	0	0	0	0
Odv-ec43	0	NA	0	NA	0	0	0	0	0	0	0	0
EONV_gp086	0	NA	0	NA	0	0	0	0	0	0	0	0
transferase	0	NA	0	NA	0	0	0	0	0	0	1958.79	3917.58
endonuclease	0	NA	0	NA	0	0	0	0	0	0	0	0
Bro-b	0	NA	0	NA	1252.91	2505.83	0	0	56700.7	82861.6	9502.14	12428.1
EONV_gp090	0	NA	0	NA	433.03	866.06	25862.6	44795.3	0	0	0	0
EONV_gp091	0	NA	0	NA	0	0	0	0	0	0	0	0
EONV_gp092	0	NA	0	NA	0	0	0	0	0	0	6505.78	10060.9
alkaline exonuclease	0	NA	0	NA	2917.72	5835.45	0	0	7095.97	12290.6	45120.5	59866
EONV_gp094	0	NA	0	NA	4850.42	9700.83	0	0	0	0	0	0
fgf	0	NA	0	NA	16361.1	19313.2	41028.4	49042.1	210354	312379	104255	29420.3
EONV_gp097	0	NA	0	NA	0	0	0	0	0	0	0	0
pif-1	0	NA	0	NA	0	0	0	0	0	0	3599.28	7198.55
Gp16	0	NA	0	NA	0	0	0	0	0	0	39423.7	78847.3
EONV_gp100	0	NA	0	NA	0	0	0	0	71162.2	123257	0	0
p24	0	NA	0	NA	0	0	79456.3	94273	0	0	2172.02	4344.04
EONV_gp102	0	NA	0	NA	0	0	0	0	0	0	0	0
lef 2	0	NA	0	NA	1662.31	3324.61	25931.8	44915.2	6107.34	10578.2	0	0
pkip	0	NA	0	NA	4019.5	8038.99	0	0	108776	169539	7612.8	15225.6
EONV_gp105	0	NA	0	NA	3912.4	7824.8	0	0	0	0	113888	143495
pif-2	0	NA	0	NA	0	0	0	0	0	0	1207.83	2415.66
EONV_gp107	0	NA	0	NA	0	0	0	0	0	0	0	0
calyx/pep	0	NA	0	NA	0	0	0	0	0	0	6104.05	12208.1
sod	0	NA	0	NA	0	0	0	0	0	0	11689.4	23378.8
EONV_gp110	0	NA	55413.71	NA	61163.1	91528.2	0	0	0	0	10957.8	12687.6
Pif3	0	NA	0	NA	0	0	0	0	0	0	0	0
EONV_gp112	0	NA	0	NA	38995.3	73916.1	52597.3	91101.1	0	0	0	0
parg	0	NA	0	NA	0	0	0	0	0	0	1512.3	3024.6
nrk-1	0	NA	0	NA	1949.62	3899.24	0	0	37402.4	64782.9	1379.48	2758.97
Ecob115	0	NA	27996.84	NA	163960	193944	0	0	2660.18	4607.57	21761	19987.3
EONV_gp116	0	NA	0	NA	0	0	0	0	5305.89	9190.07	13267.1	26534.2
rr2	0	NA	0	NA	14108.2	17701.5	0	0	6006.76	10404	1457.88	2915.75
fusion protein	0	NA	81555.53	NA	71077.4	98379.6	20763.6	35963.5	11023.6	12938.8	19018.8	12929.3
EONV_gp119	0	NA	0	NA	0	0	0	0	0	0	0	0
EONV_gp120	0	NA	0	NA	1264.76	2529.51	19298.7	33426.3	9267.61	16052	11485.2	22970.4
EONV_gp121	0	NA	43603.11	NA	2247.35	4494.7	0	0	0	0	2025.06	4050.12
egt	0	NA	0	NA	5336.95	10673.9	0	0	0	0	842.38	1684.77
EONV_gp123	0	NA	0	NA	0	0	0	0	0	0	0	0
lef 1	0	NA	0	NA	1336.68	2673.37	0	0	54130.4	93756.6	0	0
38.7K	0	NA	0	NA	8594.17	14589.1	0	0	2487.88	4309.14	0	0
rr1	0	NA	11890.94	NA	12014.3	19709.5	0	0	8575.24	9567.46	24079.7	18713.9

## Sheet: S3
Table S3 Summary of Highly Expressed Genes (TPM > 20,000) in EcobNPV-QV
Annotation	hour	mean_TPM	sd_TPM
hoar	0	1000000
hoar	6	593019
ie 1	6	125849
fusion protein	6	81555.5
EONV_gp110	6	55413.7
lef 6	6	52496.9
EONV_gp121	6	43603.1
Ecob115	6	27996.8
Ecob115	12	163960	193944
ie 1	12	145238	262076
hoar	12	122735	226308
ME53	12	95245	168394
fusion protein	12	71077.4	98379.6
EONV_gp110	12	61163.1	91528.2
EONV_gp112	12	38995.3	73916.1
lef 6	12	38625.5	57768.7
ChaB2	12	35871.2	71742.4
EONV_gp023	12	35324.2	70648.5
EONV_gp034	12	28828.5	57657
ubiquitin	12	22213.5	44427.1
EONV_gp028	24	333333	577350
Gp41	24	84508.5	146373
p24	24	79456.3	94273
lef 6	24	61851.2	107130
ME53	24	58497.9	101321
EONV_gp112	24	52597.3	91101.1
EONV_gp064	24	46500.2	80540.7
fgf	24	41028.4	49042.1
vlf 1	24	34125.5	59107.2
ChaB1	24	29478	51057.4
ie 1	24	26316.8	25160.5
lef 2	24	25931.8	44915.2
EONV_gp090	24	25862.6	44795.3
fusion protein	24	20763.6	35963.5
fgf	36	210354	312379
pkip	36	108776	169539
EONV_gp042	36	71239.2	123390
EONV_gp100	36	71162.2	123257
QV000086	36	59140.5	102434
Bro-b	36	56700.7	82861.6
ChaB1	36	54977.6	95224
lef 1	36	54130.4	93756.6
lef 5	36	50184.4	86921.9
nrk-1	36	37402.4	64782.9
Cg30	36	27784.8	48124.8
Vp39	36	21666.3	37527.2
39K	36	20432.3	35389.7
EONV_gp105	48	113888	143495
fgf	48	104255	29420.3
QV000086	48	100587	201174
Vp1054	48	68679.8	126142
Odv-e25	48	52766.9	105534
ie 1	48	46580.1	74671.7
alkaline exonuclease	48	45120.5	59866
Gp16	48	39423.7	78847.3
EONV_gp020	48	34074.7	68149.3
lef 6	48	25774.8	19383.4
Bro-a	48	25206.6	37557.5
rr1	48	24079.7	18713.9
p26-b	48	24028.9	48057.8
Ecob115	48	21761	19987.3
39K	48	21197	33441.6
pk1	48	20073	15232.4

## Sheet: S4
Table S4 EcobNPV-QF4 genes in the order of their gene id in E. grisescens at selected times post infection.
	0 hpi		6hpi		12hpi		24hpi		36hpi		48hpi
Viral Gene	mean_TPM	sd_TPM	mean_TPM	sd_TPM	mean_TPM	sd_TPM	mean_TPM	sd_TPM	mean_TPM	sd_TPM	mean_TPM	sd_TPM
polh	0	NA	7108.78	10053.3	92.73	185.46	3787.49	1552.42	2006.64	1557.92	3110.46	743.88
viral capsid associated protein	0	NA	406.91	575.46	1297.03	2159.14	2817.76	2818.04	878.05	494.71	1783.95	592.98
pk 1	0	NA	0	0	6379.62	8810.92	6149.2	3580.17	2571.66	2176.93	6015.44	1203.82
hoar	188495.03	NA	116729	93411.1	11354.7	5019.95	6391.91	934.86	4836.1	2293.98	6150.38	703.2
QV000005	0	NA	0	0	0	0	0	0	0	0	0	0
odv-e56	0	NA	0	0	0	0	1729.81	694.09	719.52	788.39	2213.4	763.25
ie 1	54903.51	NA	60679.6	52186.4	23773	13661.3	13422.7	4005.54	9471.16	6209.58	17916.9	5212.46
early 23kD protein	0	NA	1135.38	1605.67	0	0	1679.2	1645.05	1957.72	1640.01	3414.6	326.66
ChtB1	0	NA	0	0	0	0	1204.37	1462.93	741.81	1483.62	2238.34	1517.72
odv-e27	0	NA	0	0	73.55	147.1	2693.34	1827.68	2807.25	1986.3	3071.62	1604.12
odv-e18	0	NA	0	0	0	0	8221.1	5726.55	2865.01	4007.63	9326.25	7454.67
early 49 kDa protein	0	NA	0	0	49.43	98.86	427.06	495.01	364.8	165.15	814.18	252.75
ie 0	0	NA	0	0	29.77	59.55	485.28	561.51	226.22	284.2	691.03	474.88
ME53	0	NA	8060.94	11399.9	2882.5	3162.64	2906.96	2477.62	4159.75	2593.5	7362.16	3072.86
p74	0	NA	0	0	1199.83	2353.86	510.42	526.47	504.83	468.01	1074.28	262.49
Dbp-1	0	NA	701.54	992.13	110.31	220.62	875.73	604.53	861.5	901.64	1862.34	1020.44
lef 6	0	NA	22874	32348.8	34841.7	21326.7	14077.9	4845.61	16901	10926.5	22272	3708.98
EONV_gp017	0	NA	0	0	2969.16	5938.31	4276.08	7722.74	618.86	1237.71	6342.44	5444.81
p26-a	0	NA	0	0	92.03	184.06	1170.64	798.82	1054.98	1029.23	1162.43	122.02
p10	0	NA	0	0	6073.13	12146.3	6378.26	4304.99	7638.65	9905.78	9028.01	6584.13
EONV_gp020	0	NA	1267.97	1793.19	2387.91	3477.14	5811.98	1249.68	5000.74	2614.88	5913.92	3741.29
ubiquitin	0	NA	0	0	5938.31	11876.6	12690.6	8738.31	21442.7	22074.3	10172.9	7491.86
EONV_gp022	0	NA	0	0	0	0	982.1	1253	16111.7	19650.7	3284.75	2602.22
EONV_gp023	0	NA	31045.9	43905.5	70723.1	111479	8336.74	7200.11	16007	24144.2	13122	5950.9
39K	0	NA	40530.4	52208	5623.34	5440.43	13273.5	5361.36	12879.6	9835.33	17639.3	5033.97
lef 11	0	NA	0	0	0	0	6113.22	4505.84	2253.83	2472.08	6992.81	565.01
Bv-e31	0	NA	0	0	315.1	630.21	5388.97	4111.58	3271.06	3718.1	3145.8	1179.29
Dbp-2	451816.29	NA	7046.62	9965.43	18614.3	15525.7	13197.3	2158.65	11667.1	3592.17	14658.7	3303.57
EONV_gp028	0	NA	54036.2	76418.8	104536	47858.4	9306.66	6316.54	10851.4	3892.94	13618.7	4683.26
p47	0	NA	400.14	565.88	420.33	494.79	2037.18	902.6	1270.32	1085.55	2990.04	987.5
bro7	0	NA	0	0	0	0	0	0	0	0	0	0
EONV_gp030	0	NA	0	0	0	0	2066.77	4133.54	0	0	1559.94	3119.88
Odv-e66a	0	NA	352.73	498.84	56.98	113.97	414.21	284.65	447.74	131.73	455.71	186.09
wdlz-06GM43	0	NA	0	0	2243.39	4486.78	579.44	730.87	2714.28	3762.66	5005.52	5265.02
lef 8	0	NA	2648.43	3745.45	1515.14	3030.29	1202.26	842.18	1317.34	1160.24	1645.53	641.54
lef 8	0	NA	0	0	0	0	0	0	0	0	0	0
lef-8, partial	0	NA	0	0	0	0	0	0	0	0	0	0
lef 8	0	NA	0	0	37.45	74.91	601.3	634.94	690.5	706.28	928.43	441.92
bjdp	0	NA	4676.62	6613.74	1331.45	1607.13	2031.34	1424.96	3381.07	2689.12	3194.54	282.42
QV000040	0	NA	0	0	0	0	0	0	0	0	0	0
EONV_gp034	0	NA	1538.94	2176.4	301.42	602.85	2215.93	1952.09	2434.66	1139.33	3788.51	1463.21
EONV_gp035	0	NA	0	0	579.57	1159.13	2924.65	1963.66	3616.17	1736.31	3929.55	205.66
EONV_gp036	0	NA	0	0	0	0	2136.43	1625.41	1554.35	1150.07	2921.67	875.63
EONV_gp037	0	NA	0	0	0	0	459.21	918.42	434.29	868.57	1055.89	1219.24
lef 10	0	NA	0	0	0	0	4002.82	4860.17	1641.03	3282.05	2931.13	2292.27
Vp1054	0	NA	440.01	622.27	320.97	390.63	2728.22	2047.1	1127.07	932.65	2485.36	204.11
EONV_gp040	0	NA	0	0	0	0	519.99	1039.98	0	0	0	0
EONV_gp041	0	NA	0	0	2693	3729.2	2318.46	2679.7	3498.96	4388.08	3305.72	2315.52
EONV_gp042	0	NA	5410.62	7651.78	4550.25	5254.34	12459.5	13415.7	9058.32	3386.34	8033.87	2843.25
ChaB1	0	NA	1168.71	1652.81	17671.6	22226.7	13579.3	16374.9	9435.03	2495.07	8346.08	5606.71
ChaB2	0	NA	0	0	12146.3	24292.5	3136.2	3850.87	10021.8	16324.1	18682.8	16625.4
Fp25K	0	NA	0	0	0	0	229.89	269.14	427.08	493.7	502.92	205.77
lef 9	0	NA	583.04	824.54	686.35	832.62	1290.21	597.16	2137.44	1121.81	1364.73	365.83
conotoxin-like protein	0	NA	0	0	0	0	0	0	0	0	0	0
Odv-e66b	0	NA	0	0	0	0	566.04	616.49	292.46	255.61	545.01	116.62
Gp37	0	NA	0	0	0	0	122.61	143.3	210.31	247.45	245.14	172.49
chitinase	0	NA	0	0	51.13	102.26	349.26	242.81	682.76	530.44	1086.09	961.03
cathepsin	0	NA	0	0	19.98	39.96	1907.6	1298.55	979.18	1296.39	2444.3	474.57
p26-b	0	NA	1877.98	2655.86	13765.5	17789.8	4510.75	281.79	4145.4	1999	5976.47	978.66
ChtB2	0	NA	0	0	0	0	1988.17	2358.12	1449.35	1673.56	3044.79	2113.09
Iap-2	0	NA	0	0	0	0	1790.61	453.34	771.43	725.2	1757.2	1006.04
EONV_gp055	0	NA	11795.4	16681.2	1272.25	2273.58	2454.05	1763.68	2621.91	2487.43	3413.65	1725.4
lef 3	0	NA	52282.5	51191.6	53469.5	46460.3	12384.6	9521.96	9437.68	6632.81	14439.6	4286.14
desmoplakin	0	NA	0	0	76.92	137.71	267.74	229.64	138.51	139.75	794.38	202.45
dnapol	0	NA	1106.15	1564.33	3038.09	3183.14	1454.01	1895.73	626.4	508.81	916.07	146
EONV_gp059	0	NA	0	0	5772.95	6728.19	11105.2	8855.06	8897.73	6076.1	12142.6	7647.67
EONV_gp060	0	NA	0	0	0	0	2342.92	2952.26	1307.76	2615.51	2440.22	1825.77
vlf-1	0	NA	0	0	220.02	440.04	1662.38	1330.92	989.04	841.59	4868.42	384.7
EONV_gp062	0	NA	0	0	0	0	1399.65	1726.86	2476.44	3703.07	6098.37	1796.08
Gp41	0	NA	0	0	317.96	418.47	3634.84	1137.46	1919.97	1096.97	6127.03	1012.61
EONV_gp064	0	NA	0	0	42.96	85.92	1069.44	754.11	713.18	358.5	2492.16	1340.87
Tlp-20	0	NA	0	0	0	0	837.55	1002.14	386.67	506.74	2793.53	1201.04
Vp91	0	NA	0	0	12.72	25.43	87.66	71.09	202.64	260.13	120.37	47.39
Cg30	0	NA	1370.83	1938.64	1926.71	2877.75	7635.05	5926.78	3926.38	3845.63	8018.55	2159.98
Vp39	0	NA	0	0	232.19	464.38	2840.6	2222.02	2427.35	1235.82	5875.58	1847.15
lef 4	0	NA	0	0	491.28	583.79	1327.61	989.91	2209.3	1249.9	2165.53	467.81
EONV_gp070	0	NA	0	0	3749.07	4491.38	7957.78	10712	3945.1	3104.02	5066.3	3295.92
EONV_gp071	0	NA	0	0	0	0	38.12	76.24	192.99	251.57	84.13	56.93
EONV_gp072	0	NA	0	0	63.76	127.52	862.26	631.44	424.11	848.22	1726.38	529.85
Odv-e25	0	NA	0	0	2746.26	3684.9	15227.7	2097.42	11111.6	8470.33	15635.5	2044.8
helicase	0	NA	1031.29	1458.46	2760.23	3234.35	1943.01	617.87	1754.45	1524.57	2584.3	628.05
Odv-e28	0	NA	0	0	0	0	872.88	618.84	1283.95	828.04	767.3	519.59
Bro-a	0	NA	0	0	16411.8	26700.5	5564.06	1468.67	5059.55	3101.85	5499.16	108.11
38K	0	NA	107727	150773	587.02	953.29	5592.76	1669.59	2637.16	1030.78	4128.86	607.01
lef 5	0	NA	0	0	4372.58	5753.54	6895.14	1476.32	5938.72	2569.32	7119.88	823.09
QV000086	0	NA	0	0	47111.5	94222.9	251425	57529.9	229659	82355.5	139974	74561
p40	0	NA	411.18	581.49	612.12	808.95	5242.94	2006.55	3373.81	2626.24	4979.47	783.53
p12	0	NA	0	0	284.19	568.38	9930.56	8549.37	3408.05	2966.53	3994.94	1720.72
p45	0	NA	0	0	31.53	63.06	2650.52	1796.9	2228.89	1366.68	2235.58	1223.83
Vp80	0	NA	0	0	96.71	144.57	383.32	270.71	139.35	127.99	411.84	36.67
Odv-ec43	0	NA	0	0	36.24	72.47	1809.22	1213.29	815.61	568.19	1581.2	974.03
EONV_gp086	0	NA	0	0	0	0	2953.52	3415.73	519.43	1038.87	4261.61	3384.77
transferase	0	NA	0	0	25.68	51.37	2990.53	2007.42	1526.99	1128.19	3186.84	1756.15
endonuclease	0	NA	0	0	0	0	7123.98	5325.77	8685.95	8275.38	7303.75	2081.58
Bro-b	0	NA	5913.06	8362.34	4330.62	7226.96	6840.33	3544.49	5854.79	4361.5	10853.8	2815.85
EONV_gp090	0	NA	511.8	723.79	3340.38	3895.48	3217.07	2538.7	3307.99	1059.88	5616.42	482.99
EONV_gp091	0	NA	2523.08	3568.18	1276.79	2553.58	7423.45	5006.86	7102.08	3208.2	7891.56	4330.63
EONV_gp092	0	NA	0	0	680.92	789.23	7381.97	2721.02	4987.73	3118.2	6484.6	2771.32
alkaline exonuclease	0	NA	1135.6	1605.98	4802.79	5798.46	14641.9	4393.27	10109.5	3826.87	11535.5	3960.44
EONV_gp094	0	NA	5801.76	8204.93	18310	8686.55	7479.48	3368.81	7251.8	1750.31	7009.37	1005.05
fgf	0	NA	112764	102574	104749	72518.3	54527.8	32739.4	109798	86480.2	60191.2	32160.8
EONV_gp097	0	NA	0	0	0	0	11714.9	12010	20515.5	17933.5	8894.73	6254.27
pif-1	0	NA	0	0	109.39	218.79	2251.55	2090.6	1180.68	517.09	917.42	363.19
Gp16	0	NA	0	0	9347.47	18694.9	23560.9	15789.3	61275.1	7437.59	28906.3	3104.98
EONV_gp100	0	NA	0	0	1845.76	3691.51	9675.2	7094.53	9761.46	5241.02	10460.7	2518.04
p24	0	NA	0	0	3162.85	3652.76	13664.2	2549.05	10282.2	3918.12	9658.83	3247.39
EONV_gp102	0	NA	0	0	0	0	7740.11	5563.57	5209.3	5536.7	9973.57	5385.97
lef 2	0	NA	1027.89	1453.66	914.5	1829	8789.36	6727.95	6654.76	4585.18	14103.1	7134.06
pkip	0	NA	0	0	17852.9	13408.7	42791.7	4425.94	31418.7	13449.6	43892.2	11729.2
EONV_gp105	0	NA	13638.9	19288.3	50778.2	45912.2	51361.9	17687.6	55384.8	23739.8	69485.5	12353.1
pif-2	0	NA	0	0	528.88	1057.75	4154.73	2506.76	2719.56	1437.48	2856.74	919.98
EONV_gp107	0	NA	0	0	443.63	522.23	3624.52	3059.15	1975.06	2204.45	2830.14	695.99
calyx/pep	0	NA	32426	45857.3	181.31	362.62	5763.58	3997.9	3384.26	2246.23	6753.18	2716.03
sod	0	NA	3451.16	4880.68	839.86	1679.72	3326.4	3852.62	6693.72	3173.91	5745.26	3270.58
EONV_gp110	0	NA	62225.6	88000.3	74268	61475.6	15063.9	6743.17	18215.2	13432.9	17075.4	5559.77
Pif3	0	NA	0	0	611.42	1222.84	4312.34	3862.89	3618.67	1158.45	3671.68	597.11
EONV_gp112	0	NA	2086.22	2950.35	8742.6	10543.5	2100.67	2431.19	11654.6	13376.2	8063.15	5707.89
parg	0	NA	0	0	9.22	18.43	1022.65	930.17	477.04	411.44	790.36	69.79
nrk-1	0	NA	3210.42	4540.22	11929.8	14961.5	2505.85	1335.35	1207.05	334.86	2687.05	540.42
Ecob115	120285.64	NA	137502	36098.7	76426.5	64726	13132.5	8355.59	7476.26	5687.92	9602	3702.75
EONV_gp116	0	NA	0	0	516.17	1032.34	4450.6	583.22	1578.86	1462.63	3625.5	1908.57
rr2	0	NA	10179.5	14396.1	12815	15015.9	9466.03	2096.6	8046.68	2700.48	7389.78	1714.93
fusion protein	0	NA	20520.6	29020.5	25697.7	22299.8	10326.8	1977.93	9724.96	7058.03	14300.9	2003.46
EONV_gp119	0	NA	0	0	261.96	523.92	580.94	107.06	657.35	194.04	573.16	84.12
EONV_gp120	0	NA	9174.43	12974.6	4976.93	6840.95	6213.69	2107.38	7382.83	709.84	11169.2	3215.4
EONV_gp121	184499.54	NA	16170.9	22869.2	25808.9	41039.2	11885.6	13639	6603.38	4387.93	8976.23	2778.14
egt	0	NA	0	0	8754.75	9779.16	5559.74	6388.38	2678.19	1007.03	3175.73	1352.41
EONV_gp123	0	NA	0	0	0	0	1590.49	1172.32	318.04	636.09	2135.67	1885.51
lef 1	0	NA	3245.48	4589.79	0	0	1991.36	1267.84	197.07	357.69	1716.6	307.74
38.7K	0	NA	7178.3	10151.6	12921.1	16034.1	6483.97	1567.68	4679.89	2364.98	7475.41	3301.72
rr1	0	NA	2868.51	4056.69	9255.44	4991.38	10940.5	6926.45	5223.06	690.33	7638.82	1474.85

## Sheet: S5
Table S5 Summary of Highly Expressed Genes (TPM > 20,000) in EcobNPV-QF4
EcobNPV-QF4
Annotation	hour	mean_TPM	sd_TPM
Dbp-2	0	451816
hoar	0	188495
EONV_gp121	0	184500
Ecob115	0	120286
ie 1	0	54903.5
Ecob115	6	137502	36098.7
hoar	6	116729	93411.1
fgf	6	112764	102574
38K	6	107727	150773
EONV_gp110	6	62225.6	88000.3
ie 1	6	60679.6	52186.4
EONV_gp028	6	54036.2	76418.8
lef 3	6	52282.5	51191.6
39K	6	40530.4	52208
calyx/pep	6	32426	45857.3
EONV_gp023	6	31045.9	43905.5
lef 6	6	22874	32348.8
fusion protein	6	20520.6	29020.5
fgf	12	104749	72518.3
EONV_gp028	12	104536	47858.4
Ecob115	12	76426.5	64726
EONV_gp110	12	74268	61475.6
EONV_gp023	12	70723.1	111479
lef 3	12	53469.5	46460.3
EONV_gp105	12	50778.2	45912.2
QV000086	12	47111.5	94222.9
lef 6	12	34841.7	21326.7
EONV_gp121	12	25808.9	41039.2
fusion protein	12	25697.7	22299.8
ie 1	12	23773	13661.3
QV000086	24	251425	57529.9
fgf	24	54527.8	32739.4
EONV_gp105	24	51361.9	17687.6
pkip	24	42791.7	4425.94
Gp16	24	23560.9	15789.3
QV000086	36	229659	82355.5
fgf	36	109798	86480.2
Gp16	36	61275.1	7437.59
EONV_gp105	36	55384.8	23739.8
pkip	36	31418.7	13449.6
ubiquitin	36	21442.7	22074.3
EONV_gp097	36	20515.5	17933.5
QV000086	48	139974	74561
EONV_gp105	48	69485.5	12353.1
fgf	48	60191.2	32160.8
pkip	48	43892.2	11729.2
Gp16	48	28906.3	3104.98
lef 6	48	22272	3708.98

## Sheet: S6
Table S6 Gene ranking positions in EcobNPV-QF4 and EcobNPV-QV at different hours post infection (hpi)
Hour post infection	Viral gene	Ranking		Difference in rank position	Promoter	BaseMean	BaseMean	BaseMean	BaseMean	BaseMean	BaseMean
		EcobNPV-QV	EcobNPV-QF4
0	Dbp-2	1	131	130	L	NA	NA	NA	NA	NA	NA
	EONV_gp121	1	129	128	E	NA	NA	NA	NA	NA	NA
	Ecob115	1	128	127	E	NA	NA	NA	NA	NA	NA
	ie 1	1	127	126	E	NA	NA	NA	NA	NA	NA
6	38K	1	131	130	L	NA	NA	NA	NA	NA	NA
	fgf	1	130	129	L	NA	NA	NA	NA	NA	NA
	fusion protein	129	1	-128	E,L	NA	NA	NA	NA	NA	NA
	EONV_gp110	128	1	-127	E	NA	NA	NA	NA	NA	NA
	lef 6	127	1	-126	L	NA	NA	NA	NA	NA	NA
	lef 3	1	127	126	None	NA	NA	NA	NA	NA	NA
	39K	1	126	125	E,L	NA	NA	NA	NA	NA	NA
	EONV_gp121	126	1	-125	E	NA	NA	NA	NA	NA	NA
	calyx/pep	1	125	124	L	NA	NA	NA	NA	NA	NA
	rr1	124	1	-123	None	NA	NA	NA	NA	NA	NA
	dnapol	123	1	-122	E	NA	NA	NA	NA	NA	NA
12	QV000086	1	126	125	L	6.46395	3.8608	-1.44997	9.17156	NA	NA
	odv-e18	118	1	-117	L	6.75828	-0.606883	-3.29029	2.07652	0.657566	0.697661
	Gp16	1	114	113	L	0.668565	1.19546	-5.46436	7.85528	NA	NA
	p10	1	109	108	L	0.280207	0.0852953	-6.64366	6.81425	NA	NA
	EONV_gp059	1	107	106	E,L	0.555095	1.03923	-3.93561	6.01406	0.682219	0.978218
	ChaB1	1	105	104	L	2.90838	3.00776	-0.69271	6.70824	0.111138	0.978218
	EONV_gp042	1	102	101	E	1.29659	2.16845	-3.10415	7.44106	0.420194	0.978218
	lef 1	100	1	-99	None	0.784715	-0.223801	-4.12208	3.67448	0.910408	0.978218
	EONV_gp070	1	96	95	L	0.296598	0.270214	-4.49164	5.03207	0.911441	0.978218
	p24	1	94	93	L	1.19049	2.05217	-3.18191	7.28626	0.442206	0.978218
	EONV_gp017	1	93	92	None	0.579282	1.08777	-2.53926	4.71481	0.556654	0.978218
	Odv-e25	1	92	91	L	0.964759	1.76779	-3.41232	6.9479	0.503573	0.978218
	EONV_gp041	1	91	90	E,L	0.710797	1.22605	-3.08031	5.53241	0.576826	0.978218
	Iap-2	91	1	-90	E,L	7.79421	2.51161	0.0796196	4.94361	0.0429529	0.088974
	EONV_gp020	1	89	88	L	0.645629	1.23146	-3.88524	6.34816	NA	NA
	wdlz-06GM43	1	87	86	None	0.504865	0.528724	-3.56699	4.62444	0.800252	0.978218
	Cg30	1	86	85	None	1.25729	2.21158	-1.59868	6.02185	0.255272	0.978218
	EONV_gp100	1	85	84	L	0.353946	0.349039	-6.36671	7.06479	NA	NA
	bjdp	1	82	81	E,L	1.06659	0.692223	-3.6433	5.02774	0.754326	0.978218
	EONV_gp091	1	81	80	E,L	0.280207	0.0852953	-6.64366	6.81425	NA	NA
	superoxide dismutase	1	76	75	None	0.201553	-0.245831	-6.98524	6.49358	0.943004	0.978815
	lef 9	1	75	74	None	0.653413	1.24972	-3.81982	6.31926	0.628975	0.978218
	EONV_gp092	1	74	73	None	0.397785	0.613854	-4.19545	5.42316	0.802454	0.978218
	p40	1	73	72	L	0.394095	0.590481	-4.45422	5.63518	NA	NA
	Pif3	1	72	71	E,L	0.23187	-0.00597302	-4.90087	4.88893	0.998092	0.998092
	EONV_gp035	1	70	69	E,L	0.122898	-0.690631	-7.43863	6.05737	0.841013	0.978218
	pif-2	1	69	68	E,L	0.540751	0.904225	-5.77295	7.5814	NA	NA
	EONV_gp116	1	68	67	L	0.520912	-0.602588	-4.89551	3.69033	0.783223	0.978218
	EONV_gp107	1	66	65	None	0.30643	0.307246	-4.46342	5.07791	0.899549	0.978218
	p47	1	65	64	E,L	0.323225	0.366994	-4.48601	5.22	0.88217	0.978218
	Vp1054	1	64	63	None	0.167963	-0.321598	-5.15039	4.5072	0.896142	0.978218
	EONV_gp034	123	61	-62	E	1.26927	-2.84693	-7.56193	1.86808	0.236631	0.978218
	Gp41	1	63	62	None	0.138467	-0.509574	-5.30785	4.28871	0.835111	0.978218
	Bv-e31	1	62	61	E,L	0.117982	-0.725807	-7.4746	6.02299	0.833051	0.978218
	p12	1	60	59	L	6.93473	2.30279	-0.179181	4.78476	0.0689875	0.111147
	EONV_gp119	1	59	58	None	2.3526	2.96722	-1.73042	7.66485	0.21571	0.978218
	Vp39	1	58	57	L	0.13273	-0.623648	-7.37019	6.1229	0.856225	0.978218
	vlf-1	1	57	56	E,L	0.260045	-0.994943	-6.54794	4.55805	0.725455	0.978218
	calyx/pep	1	56	55	L	0.117982	-0.725807	-7.4746	6.02299	0.833051	0.978218
	viral capsid associated protein	1	55	54	None	0.518648	0.808854	-4.48665	6.10436	0.764652	0.978218
	Dbp-1	1	54	53	E	0.290457	0.210269	-4.64399	5.06452	0.932341	0.978815
	ME53	130	78	-52	L	4.28684	-1.30563	-3.59777	0.986501	0.264232	0.978218
	PIF-1	1	53	52	L	0.127814	-0.656603	-7.40386	6.09065	0.848733	0.978218
	Vp80	1	52	51	L	0.104056	-0.788822	-5.57559	3.99795	0.746701	0.978218
	polh	1	51	50	L	0.103234	-0.839111	-7.59057	5.91235	0.80754	0.978218
	p26-a	1	50	49	L	3.81369	1.70204	-0.986396	4.39048	0.214654	NA
	desmoplakin	1	49	48	L	15.9977	1.2085	-0.868603	3.28561	0.254133	0.344009
	odv-e27	1	48	47	L	0.249715	-2.5186	-7.94623	2.90903	0.363084	0.978218
	EONV_gp072	1	47	46	E,L	2.46397	1.15302	-1.56765	3.87368	0.406174	NA
	Odv-e66a	1	46	45	E,L	0.0934025	-0.922209	-7.67575	5.83133	0.788975	0.978218
	chitinase	1	45	44	L	0.0491592	-1.41425	-8.18261	5.35411	0.682141	0.978218
	early 49 kDa protein	1	44	43	L	NA	NA	NA	NA	NA	NA
	EONV_gp064	1	43	42	L	5.84912	-1.10914	-3.7272	1.50892	0.406339	0.460156
	lef 8	1	42	41	None	1.08029	1.92001	-3.25586	7.09588	0.467183	0.978218
	Odv-ec43	1	41	40	L	8.11495	2.68684	-0.329481	5.70316	0.0808276	0.123095
	p45	1	40	39	L	0.0540751	-1.34596	-8.11199	5.42006	0.696609	0.978218
	ie-0	1	39	38	L	NA	NA	NA	NA	NA	NA
	transferase	1	38	37	L	10.0718	2.97401	-0.186796	6.13482	0.0651586	0.106958
	cathepsin	1	37	36	E,L	6.455	2.38066	-0.525829	5.28716	0.108404	0.142897
	p74	1	36	35	L	4.0351	1.7747	-1.14804	4.69744	0.233999	NA
	EONV_gp055	114	80	-34	E	0.91869	-0.992581	-4.55783	2.57267	0.585291	0.978218
	Vp91	1	35	34	L	0.307002	-0.206759	-4.17067	3.75715	0.918571	0.978218
	parg	1	34	33	L	2.94717	1.57137	-1.64826	4.791	0.338772	NA
	38K	101	71	-30	L	0.353771	-1.45034	-5.61388	2.71321	0.494764	0.978218
	lef 2	102	77	-25	None	0.951042	-0.723976	-4.95112	3.50316	0.737107	0.978218
	lef 4	89	67	-22	None	0.734856	0.655408	-3.54207	4.85288	0.759574	0.978218
24hpi	QV000086	1	131	130	L	89.6722	3.64845	1.53215	5.76475	0.000727527	0.00486883
	EONV_gp105	1	130	129	E	35.3366	4.76608	2.22461	7.30755	0.000237253	0.00258012
	PK interacting protein	1	129	128	L	91.8828	6.12253	3.71302	8.53204	6.35e-07	4.86e-05
	Gp16	1	127	126	L	13.6829	3.39708	0.0700332	6.72412	0.0453647	0.0917843
	ubiquitin	1	126	125	E,L	9.83559	2.77892	0.0398327	5.51801	0.0467561	0.0924495
	EONV_gp097	1	124	123	L	5.51613	1.89433	-0.767073	4.55574	0.16299	0.205509
	EONV_gp059	1	123	122	E,L	8.86249	2.78835	-0.403688	5.98038	0.0868737	0.123902
	Odv-e25	1	121	120	L	26.4372	4.33571	1.90772	6.7637	0.000465235	0.00367958
	EONV_gp100	1	119	118	L	13.9646	1.453	-1.44187	4.34787	0.325231	0.377268
	alkaline exonuclease	1	118	117	None	52.4112	5.31999	2.93874	7.70124	1.19e-05	0.000291447
	EONV_gp110	1	114	113	E	33.9298	4.66508	2.27186	7.0583	0.000133121	0.00193026
	EONV_gp023	1	112	111	None	7.26509	2.3989	-0.609875	5.40768	0.118121	0.151125
	odv-e18	1	111	110	L	6.75828	-0.606883	-3.29029	2.07652	0.657566	0.697661
	EONV_gp102	1	109	108	E,L	10.7689	3.07225	-0.158532	6.30303	0.0623464	0.10431
	EONV_gp091	1	108	107	E,L	10.903	3.12456	0.574577	5.67454	0.0163218	0.0458064
	endonuclease	1	107	106	L	6.09177	2.31612	-0.565918	5.19816	0.115226	0.149621
	Ecob115	1	106	105	E	39.899	4.87345	2.3735	7.37339	0.000132987	0.00193026
	rr2	1	105	104	E	13.9668	3.43123	1.01835	5.84411	0.00531629	0.0210235
	EONV_gp092	1	104	103	None	28.1149	4.44057	1.76654	7.11459	0.00113459	0.00616932
	p10	1	103	102	L	4.1655	1.75923	-1.14345	4.66191	0.234874	NA
	dnapol	115	14	-101	E	15.5746	1.4453	-1.22795	4.11855	0.289291	0.34956
	Bro-b	1	102	101	None	25.2911	4.29459	1.63088	6.9583	0.00157754	0.00762477
	lef 11	1	101	100	None	3.87827	1.74365	-1.00384	4.49114	0.213543	NA
	lef 3	1	100	99	None	43.6547	5.01787	2.35	7.68575	0.000227391	0.00258012
	calyx/pep	1	99	98	L	23.2003	4.17831	1.67626	6.68036	0.00106372	0.00616932
	rr1	1	98	97	None	76.308	3.97469	1.79084	6.15855	0.000360725	0.00348701
	38.7K	1	96	95	E	22.7404	4.14922	1.62581	6.67263	0.0012694	0.00649632
	lef 5	1	95	94	E,L	27.2892	2.2737	0.153533	4.39386	0.035559	0.0754545
	hoar	1	94	93	E	55.5036	5.39388	2.96547	7.82228	1.34e-05	0.000291447
	EONV_gp094	1	93	92	None	23.2226	4.12616	1.6661	6.58621	0.00101103	0.00616932
	EONV_gp042	1	92	91	E	13.9576	3.33514	0.914407	5.75588	0.00692626	0.0241034
	EONV_gp020	1	91	90	L	10.5788	3.03054	0.287131	5.77395	0.0303772	0.0678236
	EONV_gp017	1	90	89	None	0.916187	-0.361998	-2.99526	2.27126	0.787588	NA
	p12	1	89	88	L	6.93473	2.30279	-0.179181	4.78476	0.0689875	0.111147
	lef 10	1	87	86	L	NA	NA	NA	NA	NA	NA
	lef 9	116	31	-85	None	8.82485	0.553352	-1.83652	2.94323	0.64996	0.697661
	EONV_gp121	1	86	85	E	24.768	4.1524	1.48202	6.82279	0.00230549	0.0100289
	p40	1	85	84	L	16.831	3.70952	1.15172	6.26731	0.00447543	0.0185411
	pif-2	1	83	82	E,L	19.3566	3.88602	1.02567	6.74637	0.00774895	0.0256336
	pk 1	1	82	81	L	15.1227	3.46046	0.87616	6.04475	0.00867755	0.0260327
	EONV_gp107	1	81	80	None	14.0142	3.42277	-0.0436755	6.88921	0.0529529	0.0941363
	38K	1	80	79	L	9.29895	2.90407	0.25435	5.55378	0.0317024	0.0689527
	Cg30	1	79	78	None	20.7923	1.77265	-0.338804	3.88411	0.099867	0.134689
	EONV_gp116	1	78	77	L	9.57986	2.93924	0.428221	5.45026	0.021776	0.0541289
	p26-b	1	77	76	E	9.89129	2.92728	0.499081	5.35547	0.018135	0.0472611
	lef 4	117	41	-76	None	10.7902	0.94046	-1.31227	3.19319	0.413212	0.46089
	superoxide dismutase	1	76	75	None	0.201553	-0.245831	-6.98524	6.49358	0.943004	0.978815
	ChaB2	1	74	73	L	5.27539	-0.938104	-3.23107	1.35487	0.422623	0.465421
	transferase	1	73	72	L	10.0718	2.97401	-0.186796	6.13482	0.0651586	0.106958
	EONV_gp112	129	57	-72	None	6.18301	-0.347167	-2.66076	1.96642	0.768674	0.796127
	EONV_gp086	1	72	71	E,L	1.44781	0.397602	-2.21604	3.01124	0.765576	NA
	EONV_gp035	1	71	70	E,L	3.99472	1.78116	-0.927712	4.49003	0.197483	NA
	ME53	1	70	69	L	22.9339	0.562063	-2.57277	3.6969	0.725273	0.760226
	polh	1	69	68	L	8.25894	2.66257	-0.082712	5.40785	0.0573089	0.0977622
	Vp39	1	68	67	L	17.6841	-0.0380193	-3.02432	2.94828	0.980092	0.980092
	Vp1054	1	67	66	None	15.8225	3.51035	0.9843	6.0364	0.00645485	0.0233988
	odv-e27	1	66	65	L	7.92908	2.66049	-0.351926	5.67291	0.0834477	0.123095
	p45	1	65	64	L	12.0414	3.21927	-0.0419907	6.48053	0.0530193	0.0941363
	Bv-e31	1	64	63	E,L	11.1939	2.96043	0.497657	5.42319	0.0184699	0.0472611
	EONV_gp055	1	63	62	E	3.35448	1.52171	-1.15286	4.19627	0.264787	NA
	Gp41	1	62	61	None	18.7315	0.17463	-1.68447	2.03373	0.853928	0.874021
	EONV_gp060	1	61	60	L	1.28347	0.258142	-2.87426	3.39054	0.871681	NA
	EONV_gp041	1	60	59	E,L	7.15681	2.37635	-0.0506083	4.80331	0.054968	0.0956443
	EONV_gp034	1	59	58	E	6.07337	2.31685	-0.44666	5.08036	0.10034	0.134689
	EONV_gp036	1	58	57	E,L	10.2171	1.76475	-1.19386	4.72336	0.242364	0.296981
	EONV_gp030	1	56	55	L	3.87597	1.32674	-1.35977	4.01325	0.33307	NA
	bjdp	1	55	54	E,L	7.16561	2.51054	-0.486559	5.50763	0.10063	0.134689
	ChtB2	1	54	53	L	2.50032	1.13735	-1.86712	4.14182	0.458111	NA
	EONV_gp070	1	53	52	L	4.04521	1.30121	-1.41875	4.02118	0.348424	NA
	cathepsin	1	52	51	E,L	6.455	2.38066	-0.525829	5.28716	0.108404	0.142897
	EONV_gp090	126	75	-51	None	17.6203	0.650931	-2.15462	3.45649	0.649289	0.697661
	Pif3	1	51	50	E,L	6.20147	2.14505	-0.326835	4.61694	0.0889717	0.124847
	Odv-ec43	1	50	49	L	8.11495	2.68684	-0.329481	5.70316	0.0808276	0.123095
	egt	1	49	48	None	28.6792	4.3781	1.56859	7.18762	0.00225589	0.0100289
	early 23kD protein	1	48	47	None	3.70151	1.67883	-1.0948	4.45246	0.235482	NA
	vlf-1	1	47	46	E,L	12.5503	-0.122343	-2.88163	2.63694	0.930748	0.941571
	EONV_gp123	1	46	45	L	1.94225	0.681506	-2.07667	3.43968	0.628182	NA
	p47	1	45	44	E,L	9.19872	2.8961	0.311877	5.48032	0.0280531	0.0659627
	helicase	1	44	43	L	29.2186	2.43096	0.22997	4.63194	0.0304037	0.0678236
	EONV_gp062	1	43	42	L	1.28661	0.151358	-3.82658	4.12929	0.940551	NA
	nrk 1	1	42	41	None	8.96481	2.78284	0.354688	5.21099	0.0246845	0.0596543
	ChaB1	128	88	-40	L	21.7598	0.843947	-1.15207	2.83997	0.407264	0.460156
	ChtB1	1	40	39	L	1.56704	0.553048	-2.25903	3.36513	0.699889	NA
	lef 8	1	39	38	None	9.81287	2.97499	0.500441	5.44954	0.0184539	0.0472611
	Iap-2	1	38	37	E,L	7.79421	2.51161	0.0796196	4.94361	0.0429529	0.088974
	odv-e56	1	37	36	L	6.64386	2.31494	-0.311643	4.94153	0.0840874	0.123095
	Bro-a	120	84	-36	None	21.5614	0.871566	-0.774358	2.51749	0.299326	0.356732
	p26-a	1	36	35	L	3.81369	1.70204	-0.986396	4.39048	0.214654	NA
	EONV_gp064	1	35	34	L	5.84912	-1.10914	-3.7272	1.50892	0.406339	0.460156
	viral capsid associated protein	1	34	33	None	16.9271	3.57225	0.934079	6.21042	0.00795525	0.0256336
	lef 1	1	33	32	None	4.02807	1.65021	-0.870826	4.17126	0.199502	NA
	EONV_gp022	1	32	31	E	3.01729	0.994181	-1.72195	3.71031	0.473118	NA
	PIF-1	1	30	29	L	9.26473	2.6559	0.00684558	5.30495	0.0494067	0.0937515
	Dbp-1	1	29	28	E	2.75126	1.27738	-1.40001	3.95477	0.349729	NA
	Odv-e28	1	28	27	None	1.20839	0.20307	-2.51578	2.92193	0.883612	NA
	EONV_gp120	124	97	-27	None	21.859	0.982206	-0.957455	2.92187	0.320951	0.377268
	EONV_gp072	1	27	26	E,L	2.46397	1.15302	-1.56765	3.87368	0.406174	NA
	Tlp-20	1	26	25	None	0.731365	-0.530043	-4.22082	3.16074	0.778342	NA
	lef 8	1	25	24	None	9.81287	2.97499	0.500441	5.44954	0.0184539	0.0472611
	wdlz-06GM43	1	24	23	None	0.394639	-1.23783	-4.74579	2.27014	0.489184	NA
	Odv-e66b	1	23	22	L	4.20603	1.72423	-1.52822	4.97669	0.298777	NA
	EONV_gp040	1	22	21	None	2.20912	0.8767	-1.86837	3.62177	0.531335	NA
	p74	1	21	20	L	4.0351	1.7747	-1.14804	4.69744	0.233999	NA
36	Gp16	1	129	128	L	16.5536	4.05302	1.36362	6.74243	0.00313899	0.0436509
	EONV_gp105	1	128	127	E	36.8815	3.25216	1.02562	5.47871	0.00419865	0.0436509
	ubiquitin	1	126	125	E,L	6.78571	2.73226	0.233939	5.23059	0.0320705	0.0789907
	EONV_gp097	1	125	124	L	9.98839	3.30588	0.334776	6.27699	0.0291947	0.0789907
	EONV_gp110	1	124	123	E	47.6431	5.5466	2.68082	8.41238	0.000148536	0.0117344
	lef 6	1	123	122	L	37.9265	5.21626	2.30868	8.12385	0.000437646	0.0117412
	EONV_gp023	1	122	121	None	7.49658	2.8371	-0.0101495	5.68435	0.050818	0.0979177
	EONV_gp022	1	120	119	E	2.99392	1.62657	-1.58133	4.83447	0.320311	NA
	EONV_gp112	1	119	118	None	11.8841	3.53823	0.297491	6.77896	0.032361	0.0789907
	ie 1	1	117	116	E	87.4822	2.55193	0.193837	4.91002	0.0339123	0.0789907
	endonuclease	1	114	113	L	3.81744	1.84858	-0.97183	4.66899	0.198918	NA
	lef 1	126	15	-111	None	8.10161	-3.02201	-5.82209	-0.221936	0.0344	0.0789907
	p24	1	111	110	L	26.4604	2.80861	0.48957	5.12765	0.0176074	0.0732095
	Odv-e25	1	110	109	L	22.3536	4.47704	1.31774	7.63634	0.00547764	0.0436509
	EONV_gp091	1	105	104	E,L	8.22668	3.04756	0.503748	5.59138	0.0188676	0.0745271
	EONV_gp059	1	104	103	E,L	6.81598	2.80115	0.141446	5.46084	0.0389954	0.0789907
	superoxide dismutase	1	103	102	None	11.9043	1.43373	-0.896445	3.7639	0.227831	0.285693
	EONV_gp042	1	101	100	E	20.0833	2.27635	-0.0579968	4.6107	0.0559655	0.100754
	p10	1	98	97	L	5.58419	2.5185	-0.368829	5.40582	0.0873346	0.146797
	EONV_gp102	1	97	96	E,L	8.77706	1.94804	-0.866044	4.76213	0.174844	0.230211
	EONV_gp094	1	96	95	None	39.0022	1.05121	-0.746389	2.8488	0.251721	0.305938
	lef 5	1	95	94	E,L	31.2725	1.85017	-0.0658357	3.76617	0.0584041	0.102532
	EONV_gp121	1	94	93	E	22.3655	4.46082	1.86456	7.05709	0.000758235	0.0149751
	EONV_gp092	1	90	89	None	24.7572	1.60673	-0.457227	3.67069	0.127059	0.187935
	Cg30	1	88	87	None	17.5435	1.19288	-1.27332	3.65908	0.34311	0.398613
	ME53	1	86	85	L	21.9518	2.48265	0.169285	4.79602	0.0354285	0.0789907
	Bv-e31	1	85	84	E,L	8.34467	2.99997	0.232106	5.76784	0.03364	0.0789907
	p12	1	84	83	L	2.68845	1.45554	-1.39673	4.3078	0.317211	NA
	calyx/pep	1	83	82	L	14.918	1.87191	-0.445102	4.18893	0.113312	0.174459
	p40	1	82	81	L	14.2822	2.74159	-0.793163	6.27634	0.128462	0.187935
	cathepsin	115	35	-80	E,L	8.29036	-0.670191	-3.75153	2.41115	0.669889	0.724949
	EONV_gp070	1	81	80	L	4.51518	2.16002	-1.3381	5.65814	0.226178	NA
	EONV_gp035	1	80	79	E,L	4.54171	2.14855	-0.434199	4.73131	0.102997	NA
	odv-e27	1	79	78	L	7.13104	2.79424	0.177605	5.41087	0.0363459	0.0789907
	vlf-1	123	45	-78	E,L	14.9621	-1.9481	-5.15678	1.26058	0.234054	0.28891
	EONV_gp055	1	78	77	E	5.37029	2.3493	-0.945025	5.64362	0.16219	NA
	Pif3	1	77	76	E,L	8.92505	1.93187	-0.708203	4.57195	0.151507	0.216951
	p26-b	1	76	75	E	11.1794	3.47295	0.614557	6.33135	0.0172469	0.0732095
	EONV_gp062	1	75	74	L	2.42431	1.20489	-2.44604	4.85583	0.517731	NA
	EONV_gp090	1	74	73	None	11.4066	3.52429	0.953737	6.09485	0.00720523	0.0485017
	bjdp	1	73	72	E,L	9.75785	3.27887	0.215324	6.34242	0.0359263	0.0789907
	Vp39	1	72	71	L	13.1049	0.166437	-1.72723	2.06011	0.863227	0.897302
	odv-e18	1	71	70	L	1.27587	0.500612	-2.48973	3.49096	0.742819	NA
	lef 11	1	70	69	None	2.84786	1.49346	-1.06309	4.05001	0.252219	NA
	p45	1	69	68	L	8.06321	2.96307	0.364778	5.56136	0.0254063	0.0789907
	pif-2	1	68	67	E,L	12.6893	3.68096	0.959366	6.40256	0.00802773	0.0485017
	pk 1	1	67	66	L	7.83534	2.98704	0.353634	5.62044	0.0262021	0.0789907
	egt	1	66	65	None	19.906	4.29701	1.42824	7.16578	0.00332686	0.0436509
	lef 4	1	65	64	None	12.2739	3.56035	0.844931	6.27578	0.0101736	0.0535808
	EONV_gp034	1	64	63	E	6.36093	2.69452	0.155261	5.23378	0.03754	0.0789907
	p47	110	48	-62	E,L	11.4706	0.0922144	-2.3898	2.57423	0.941949	0.941949
	38K	1	63	62	L	7.50441	1.7597	-0.889018	4.40841	0.192867	0.249779
	lef 9	1	62	61	None	13.0902	3.66806	0.932106	6.40402	0.00859524	0.0485017
	lef 10	1	61	60	L	NA	NA	NA	NA	NA	NA
	polh	1	60	59	L	5.39984	2.409	-0.424045	5.24205	0.0955878	NA
	EONV_gp116	112	55	-57	L	6.22848	0.269544	-2.19813	2.73721	0.830476	0.886589
	ChaB2	1	57	56	L	5.74875	2.51921	-1.10877	6.14719	0.173517	0.230211
	early 23kD protein	1	56	55	None	3.87023	1.92401	-1.49014	5.33817	0.26936	NA
	transferase	1	54	53	L	4.81051	2.22031	-0.474128	4.91475	0.106287	NA
	EONV_gp107	1	53	52	None	7.20633	2.85682	-1.12484	6.83848	0.159639	0.221254
	EONV_gp036	1	52	51	E,L	5.57803	2.50257	-0.213912	5.21905	0.0709719	0.121886
	EONV_gp060	1	51	50	L	1.46259	0.696135	-2.59224	3.98451	0.678198	NA
	EONV_gp041	1	50	49	E,L	5.5262	2.50318	-0.608268	5.61463	0.114834	0.174459
	Gp41	108	59	-49	None	9.69241	1.08082	-1.29261	3.45425	0.372098	0.426026
	helicase	106	58	-48	L	33.8836	0.984408	-1.42554	3.39435	0.423354	0.471056
	Odv-e28	1	49	48	None	1.73927	0.63796	-2.05472	3.33064	0.642382	NA
	lef 8	1	47	46	None	15.202	3.89256	0.864968	6.92015	0.0117367	0.0579501
	nrk 1	1	46	45	None	11.9522	-0.131089	-2.14409	1.88191	0.898436	0.921772
	Vp1054	1	44	43	None	5.44853	2.48757	-0.431982	5.40713	0.0949204	0.156223
	PIF-1	1	43	42	L	7.29141	2.88577	0.279964	5.49158	0.029963	0.0789907
	Odv-ec43	1	42	41	L	3.08229	1.61164	-1.36445	4.58773	0.288508	NA
	Dbp-1 )	1	41	40	E	2.50041	1.28073	-2.05938	4.62084	0.452327	NA
	viral capsid associated protein	1	40	39	None	6.68909	2.75853	0.162502	5.35456	0.0372796	0.0789907
	ChtB1	1	39	38	L	2.81913	1.36252	-1.32464	4.04967	0.320313	NA
	ChtB2	1	38	37	L	2.67824	1.46591	-1.74471	4.67654	0.37084	NA
	wdlz-06GM43	1	37	36	None	1.66277	0.761519	-2.13659	3.65962	0.60654	NA
	Iap-2	1	36	35	E,L	2.86418	1.55979	-1.75313	4.87271	0.356107	NA
	p26-a	1	34	33	L	3.43213	1.82614	-1.73834	5.39061	0.315312	NA
	EONV_gp064	1	33	32	L	2.12869	0.898121	-2.01223	3.80848	0.545281	NA
	EONV_gp017	1	32	31	None	1.23356	0.424804	-2.55572	3.40533	0.779975	NA
	EONV_gp020	117	87	-30	L	10.8108	1.37399	-1.3026	4.05059	0.314349	0.376266
	lef 8	1	31	30	None	15.202	3.89256	0.864968	6.92015	0.0117367	0.0579501
	odv-e56	1	30	29	L	2.90765	1.5973	-1.88566	5.08027	0.368725	NA
	Bro-b	128	99	-29	None	39.8996	-0.187224	-2.17966	1.80521	0.853875	0.897302
	dnapol	1	29	28	E	7.70576	2.87072	0.0414837	5.69996	0.0467301	0.0922919
	rr1	119	91	-28	None	52.9753	2.06406	0.528328	3.59979	0.00843142	0.0485017
	EONV_gp119	1	28	27	None	10.9175	3.41838	0.724492	6.11226	0.0128781	0.0598454
	EONV_gp086	1	27	26	E,L	1.99001	-1.64118	-4.52981	1.24745	0.265459	NA
	p74	1	26	25	L	3.83545	1.87534	-1.28425	5.03493	0.244693	NA
	EONV_gp037	1	25	24	L	0.138676	-2.15109	-5.78182	1.47964	0.245546	NA
	EONV_gp072	1	24	23	E,L	2.69519	1.52902	-1.32417	4.38221	0.293552	NA
	hoar	111	89	-22	E	60.6824	1.25935	-0.471256	2.98996	0.153788	0.216951
	parg	1	23	22	L	2.94717	1.57137	-1.64826	4.791	0.338772	NA
	ChaB1	127	106	-21	L	39.7699	-0.143289	-2.7333	2.44672	0.913651	0.925364
	chitinase	1	22	21	L	4.45103	2.17332	-1.31123	5.65787	0.221535	NA
	EONV_gp100	130	109	-21	L	20.0838	-0.761208	-3.44219	1.91977	0.577869	0.63405
	EONV_gp120	120	100	-20	None	30.6418	1.28341	-0.685603	3.25242	0.201413	0.25664
	EONV_gp123	1	21	20	L	0.738215	-0.399698	-3.25751	2.45811	0.783985	NA
48	Pkip	1	128	127	L	151.134	3.18049	1.85413	4.50685	2.6e-06	0.000288931
	Gp16	1	127	126	L	25.8795	2.05481	0.149985	3.95963	0.0344872	0.0994307
	ChaB2	1	125	124	L	15.2759	1.887	-0.571172	4.34516	0.132432	0.216176
	lef 2	1	117	116	None	45.4445	4.50154	2.37226	6.63082	3.42e-05	0.00189694
	EONV_gp028	1	116	115	E	32.0342	4.0041	1.94921	6.05898	0.000133881	0.00297217
	EONV_gp120	1	115	114	None	74.7433	1.44521	-0.533497	3.42391	0.152274	0.234755
	EONV_gp023	1	114	113	None	14.139	2.83413	0.670103	4.99816	0.0102605	0.0495181
	EONV_gp100	1	111	110	L	17.6487	2.2786	0.21389	4.34331	0.0305379	0.0968487
	EONV_gp059	1	110	109	E,L	18.7093	0.931441	-1.39661	3.25949	0.432931	0.522341
	ChaB1	1	109	108	L	48.768	1.64264	-0.432087	3.71736	0.120709	0.206532
	EONV_gp102	1	108	107	E,L	26.8471	2.00539	-0.054682	4.06546	0.0563946	0.133187
	EONV_gp112	1	107	106	None	13.9887	2.76893	0.194783	5.34308	0.0350041	0.0994307
	EONV_gp121	1	106	105	E	48.1424	3.06645	1.08773	5.04516	0.00238595	0.0203724
	p24	1	104	103	L	48.9962	1.266	-0.0170394	2.54904	0.0531168	0.129736
	EONV_gp042	1	103	102	E	33.8783	1.55288	-0.314749	3.42052	0.103168	0.196209
	ubiquitin	1	102	101	E,L	9.31527	0.166574	-1.79458	2.12773	0.867782	0.891887
	EONV_gp097	1	101	100	L	13.8034	0.772428	-1.18769	2.73254	0.439888	0.525028
	rr2	1	98	97	E	28.6155	1.0496	-0.463547	2.56275	0.173969	0.257474
	EONV_gp094	1	97	96	None	46.4117	1.27747	-0.154476	2.70942	0.0803672	0.168316
	Cg30	1	96	95	None	47.6657	1.91063	0.430332	3.39094	0.0114133	0.0527867
	lef 5	1	95	94	E,L	65.8892	0.565905	-1.63791	2.76972	0.614755	0.689271
	lef 11	1	94	93	None	8.39426	2.10685	0.0521431	4.16156	0.0444588	0.113014
	EONV_gp091	1	93	92	E,L	19.5925	2.35028	0.317225	4.38334	0.0234621	0.081384
	38.7K	1	92	91	E	42.12	4.39081	2.18661	6.59501	9.45e-05	0.0026217
	p10	1	91	90	L	14.1333	0.664954	-1.3637	2.69361	0.52058	0.612802
	endonuclease	1	90	89	L	14.5933	2.81503	0.706195	4.92387	0.00888744	0.0469765
	odv-e18	1	89	88	L	8.60073	1.08269	-1.04956	3.21493	0.319626	0.403164
	Odv-e66a	99	13	-86	E,L	11.0533	0.138113	-1.81367	2.0899	0.889691	0.89778
	calyx/pep	1	87	86	L	53.8939	0.700027	-0.615259	2.01531	0.296874	0.387683
	wdlz-06GM43	1	83	82	None	3.78805	0.8156	-1.69603	3.32723	0.52447	0.612802
	EONV_gp017	1	82	81	None	6.39989	1.69527	-0.734961	4.12549	0.171548	0.257322
	Vp1054	128	48	-80	None	74.6659	-1.85935	-3.38886	-0.329845	0.017187	0.0657846
	PIF-1	104	24	-80	L	14.8306	0.028117	-1.72419	1.78042	0.974911	0.974911
	EONV_gp062	1	80	79	L	11.2823	0.54519	-1.41577	2.50615	0.585807	0.670356
	parg	100	21	-79	L	13.5487	0.569982	-1.34574	2.4857	0.559788	0.647254
	EONV_gp090	1	79	78	None	29.6565	3.85881	1.81751	5.90011	0.000211283	0.00390874
	Gp41	1	78	77	None	36.1375	2.60897	0.674936	4.54301	0.00819336	0.0454732
	EONV_gp070	1	77	76	L	8.89482	2.10254	-0.483144	4.68823	0.110988	0.201962
	lef 9	101	30	-71	None	18.8256	1.27674	-0.831073	3.38456	0.235145	0.322236
	vlf-1	1	72	71	E,L	38.3784	1.5933	0.113962	3.07263	0.0347731	0.0994307
	38K	1	71	70	L	17.5226	2.24775	0.223589	4.27192	0.0295178	0.0963669
	EONV_gp035	1	70	69	E,L	7.66442	1.95476	-0.0705566	3.98007	0.0585285	0.135347
	Pif3	1	69	68	E,L	16.4584	0.997979	-0.959956	2.95591	0.317779	0.403164
	EONV_gp034	1	68	67	E	17.8613	1.46143	-0.516198	3.43906	0.147504	0.230695
	p12	1	67	66	L	6.06176	1.64505	-0.434028	3.72413	0.120942	0.206532
	EONV_gp116	1	66	65	L	34.1645	-0.384486	-2.13864	1.36967	0.667484	0.733571
	early 23kD protein	1	65	64	None	9.2204	2.23684	0.198608	4.27507	0.0314773	0.0970552
	bjdp	1	64	63	E,L	20.8182	1.68549	-0.358585	3.72957	0.106059	0.196209
	EONV_gp036	112	50	-62	E,L	27.9677	0.723437	-0.819378	2.26625	0.358065	0.441614
	egt	1	63	62	None	33.7715	2.5343	0.493915	4.57469	0.0149142	0.061314
	polh	1	62	61	L	11.3554	2.49313	0.465831	4.52043	0.0159365	0.0631768
	EONV_gp055	1	61	60	E	20.0625	-0.954914	-2.19761	0.287785	0.132041	0.216176
	odv-e27	111	52	-59	L	19.0394	1.3375	-0.83461	3.50961	0.227474	0.316508
	Bv-e31	1	60	59	E,L	16.5638	1.33472	-0.626435	3.29587	0.182226	0.265336
	EONV_gp086	1	59	58	E,L	1.85983	-0.0336296	-2.63107	2.56381	0.979755	NA
	EONV_gp041	1	58	57	E,L	20.3093	-0.964816	-2.16682	0.237187	0.115663	0.203788
	ChtB2	1	57	56	L	6.56821	1.75375	-0.284317	3.79182	0.0916853	0.181733
	EONV_gp107	1	55	54	None	15.8301	3.00344	0.965116	5.04176	0.00387661	0.025312
	nrk 1	1	54	53	None	24.681	1.3057	-0.428323	3.03973	0.139982	0.225188
	transferase	1	53	52	L	22.0788	0.417633	-1.55362	2.38889	0.67796	0.73778
	helicase	98	47	-51	L	62.6232	3.42281	1.52087	5.32475	0.000419833	0.00582518
	pif-2	1	51	50	E,L	28.4126	1.02674	-0.421041	2.47451	0.16453	0.250176
	p47	105	56	-49	E,L	30.9054	0.963098	-0.603133	2.52933	0.228114	0.316508
	EONV_gp022	1	49	48	E	3.70427	0.748005	-1.42037	2.91638	0.498962	NA
	Bro-a	122	76	-46	None	55.3965	0.19497	-0.854243	1.24418	0.715696	0.763199
	Tlp-20	1	46	45	None	3.63136	0.892889	-1.20973	2.99551	0.405226	NA
	EONV_gp123	1	45	44	L	2.9707	0.409785	-1.77012	2.58969	0.71254	NA
	cathepsin	1	44	43	E,L	15.6848	1.18735	-0.729194	3.1039	0.224643	0.316508
	lef 10	1	43	42	L	NA	NA	NA	NA	NA	NA
	odv-e56	1	42	41	L	15.7228	2.08147	0.0482814	4.11466	0.0447983	0.113014
	EONV_gp064	1	41	40	L	6.78556	1.79701	-0.372602	3.96662	0.104505	0.196209
	lef 4	1	40	39	None	16.6282	3.06178	1.03613	5.08743	0.00305102	0.0241902
	ChtB1	1	39	38	L	4.52692	1.0709	-0.985942	3.12774	0.307502	0.396892
	p26-b	123	85	-38	E	58.9489	-0.546829	-1.84851	0.754856	0.41029	0.500464
	superoxide dismutase	113	75	-38	None	23.0298	1.71864	-0.405822	3.8431	0.112831	0.202005
	p45	1	38	37	L	19.7809	0.462325	-1.6011	2.52575	0.660551	0.733211
	EONV_gp020	124	88	-36	L	40.3251	-0.188735	-2.60216	2.22469	0.87818	0.894294
	Vp39	110	74	-36	L	41.5142	2.00902	0.338526	3.6795	0.0184135	0.06813
	lef 1	1	37	36	None	7.50429	1.90462	-0.115138	3.92438	0.0645634	0.146256
	Dbp-1	1	36	35	E	9.05186	1.16435	-1.1813	3.50999	0.330595	0.412315
	pk 1	115	81	-34	L	43.845	-0.17511	-1.13958	0.789359	0.721945	0.763199
	EONV_gp060	1	35	34	L	3.5137	0.870172	-1.43994	3.18028	0.460337	NA
	viral capsid associated protein	1	34	33	None	24.7763	2.0202	0.0721222	3.96828	0.0420966	0.111255
	hoar	119	86	-33	E	141.364	0.639685	-0.553271	1.83264	0.293264	0.387528
	lef 8	1	33	32	None	19.7728	3.31278	1.29295	5.33261	0.00130606	0.0134293
	Iap-2	1	32	31	E,L	10.8691	2.45377	0.151294	4.75625	0.0367266	0.0994307
	EONV_gp072	1	31	30	E,L	15.4355	-0.310922	-1.95463	1.33279	0.710822	0.763199
	p40	103	73	-30	L	37.4753	1.45407	-0.0235756	2.93172	0.0537646	0.129736
	Odv-ec43	1	29	28	L	10.6782	2.4379	0.270635	4.60517	0.0274715	0.092404
	chitinase	1	28	27	L	11.6794	2.50753	-0.235585	5.25065	0.0731857	0.159286
	p26-a	1	27	26	L	8.86606	2.09195	-0.321192	4.5051	0.0892962	0.180216
	p74	1	26	25	L	12.7823	2.62695	0.514406	4.73949	0.0147989	0.061314
	dnapol	1	25	24	E	16.7104	3.01616	0.952123	5.0802	0.00418156	0.0257863
	lef 8	1	23	22	None	19.7728	3.31278	1.29295	5.33261	0.00130606	0.0134293
	desmoplakin	1	22	21	L	15.9977	1.2085	-0.868603	3.28561	0.254133	0.344009
	EONV_gp092	105	84	-21	None	52.35	1.312	-0.0972647	2.72126	0.0680426	0.151055
	rr1	121	100	-21	None	167.537	0.625428	-0.297399	1.54826	0.184062	0.265336
1 For each time point, each viral ORF were ranked among all viral genes based on TPM values (1 = the lowest expression; 131 = the highest expression).
2 The ranking difference of each ORF was defined as its rank position at EcobNPV-QF4 its rank position at EcobNPV-QV. ORFs with ranking differences of ≤ -20, were considered as substantially down-regulated genes, whereas ORFs with ranking differences of ≥ 20 were defined as substantially up-regulated genes.

## Sheet: S7
Table S7 Early-expressed viral genes in EcobNPV-QF4 compared to EcobNPV-QV.
Gene_id	Annotation	Type	QV Mean TPM (0–12 hpi)	QF4 Mean TPM (0–12 hpi)	Fold Change (QF4/QV)	log2 Fold Change
QV000086	QV000086	Unknown	0	15703.8	157038	17.26
QV000113	calyx/pep	Viral structural proteins	0	10869.1	108691	16.73
QV000050	ChaB1	Proteins involved in viral assembly, budding, and host cell lysis	0	6280.1	62801	15.94
QV000049	EONV_gp042	Unknown	0	3320.29	33202.9	15.02
QV000104	Gp16	Viral structural proteins	0	3115.82	31158.2	14.93
QV000001	polh	Viral structural proteins	0	2400.5	24005	14.55
QV000020	p10	Viral structural proteins	0	2024.38	20243.8	14.31
QV000039	bjdp	Proteins involved in viral assembly, budding, and host cell lysis	0	2002.69	20026.9	14.29
QV000066	EONV_gp059	Unknown	0	1924.32	19243.2	14.23
QV000114	superoxide dismutase	Host metabolic/physiological regulatory proteins	0	1430.34	14303.4	13.8
QV000097	EONV_gp091	Unknown	0	1266.63	12666.3	13.63
QV000077	EONV_gp070	Unknown	0	1249.69	12496.9	13.61
QV000021	EONV_gp020	Unknown	0	1218.63	12186.3	13.57
QV000074	Cg30	Proteins involved in viral assembly, budding, and host cell lysis	0	1099.18	10991.8	13.42
QV000106	p24	Auxiliary functions	0	1054.28	10542.8	13.36
QV000018	EONV_gp017	Unknown	0	989.72	9897.19	13.27
QV000080	Odv-e25	Viral structural proteins	0	915.42	9154.21	13.16
QV000048	EONV_gp041	Unknown	0	897.66	8976.65	13.13
QV000034	wdlz-06GM43	Unknown	0	747.8	7477.98	12.87
QV000105	EONV_gp100	Unknown	0	615.25	6152.52	12.59
QV000002	viral capsid associated protein	Proteins involved in viral assembly, budding, and host cell lysis	0	567.98	5679.81	12.47
QV000053	lef 9	Proteins related to viral DNA replication and gene expression regulation	0	423.13	4231.31	12.05
QV000015	p74	Viral structural proteins	0	399.94	3999.43	11.97
QV000008	early 23kD protein	Proteins related to viral DNA replication and gene expression regulation	0	378.46	3784.6	11.89
QV000087	p40	Auxiliary functions	0	341.1	3410.98	11.74
QV000030	p47	Proteins related to viral DNA replication and gene expression regulation	0	273.49	2734.88	11.42
QV000016	Dbp-1	Proteins related to viral DNA replication and gene expression regulation	0	270.62	2706.18	11.4
QV000046	Vp1054	Viral structural proteins	0	253.66	2536.61	11.31
QV000098	EONV_gp092	Unknown	0	226.97	2269.72	11.15
QV000116	Pif3	Auxiliary functions	0	203.81	2038.07	10.99
QV000042	EONV_gp035	Unknown	0	193.19	1931.89	10.92
QV000111	pif-2	Auxiliary functions	0	176.29	1762.92	10.78
QV000121	EONV_gp116	Unknown	0	172.06	1720.57	10.75
QV000112	EONV_gp107	Unknown	0	147.88	1478.76	10.53
QV000033	Odv-e66a	Viral structural proteins	0	136.57	1365.72	10.42
QV000070	Gp41	Proteins involved in viral assembly, budding, and host cell lysis	0	105.98	1059.85	10.05
QV000027	Bv-e31	Proteins related to viral DNA replication and gene expression regulation	0	105.03	1050.35	10.04
QV000088	p12	Auxiliary functions	0	94.73	947.3	9.89
QV000124	EONV_gp119	Unknown	0	87.32	873.21	9.77
QV000075	Vp39	Viral structural proteins	0	77.4	773.98	9.6
QV000068	vlf 1	Proteins related to viral DNA replication and gene expression regulation	0	73.34	733.39	9.52
QV000103	pif-1	Auxiliary functions	0	36.47	364.65	8.51
QV000090	Vp80	Viral structural proteins	0	32.24	322.36	8.33
QV000019	p26-a	Auxiliary functions	0	30.68	306.76	8.26
QV000064	desmoplakin	Host interaction and immune regulatory proteins	0	25.64	256.4	8
QV000010	odv-e27	Viral structural proteins	0	24.52	245.16	7.94
QV000079	EONV_gp072	Unknown	0	21.25	212.52	7.73
QV000028	Dbp-2	Proteins related to viral DNA replication and gene expression regulation	914.738333333333	159159	173.98	7.44
QV000057	chitinase	Proteins involved in viral assembly, budding, and host cell lysis	0	17.04	170.43	7.41
QV000012	early 49 kDa protein	Proteins related to viral DNA replication and gene expression regulation	0	16.48	164.78	7.36
QV000071	EONV_gp064	Unknown	0	14.32	143.21	7.16
QV000038	lef 8	Proteins related to viral DNA replication and gene expression regulation	0	12.48	124.85	6.96
QV000091	Odv-ec43	Viral structural proteins	0	12.08	120.78	6.92
QV000089	p45	Auxiliary functions	0	10.51	105.11	6.72
QV000013	ie-0	Proteins related to viral DNA replication and gene expression regulation	0	9.92	99.24	6.63
QV000093	transferase	Auxiliary functions	0	8.56	85.61	6.42
QV000084	38K	Auxiliary functions	469.551666666667	36104.8	76.88	6.26
QV000058	cathepsin	Proteins involved in viral assembly, budding, and host cell lysis	0	6.66	66.6	6.06
QV000025	39K	Auxiliary functions	336.969166666667	15384.6	45.64	5.51
QV000073	Vp91	Viral structural proteins	0	4.24	42.39	5.41
QV000081	helicase	Proteins related to viral DNA replication and gene expression regulation	30.205	1263.84	41.7	5.38
QV000083	Bro-a	Auxiliary functions	145.534166666667	5470.59	37.56	5.23
QV000118	parg	Auxiliary functions	0	3.07	30.73	4.94
QV000059	p26-b	Auxiliary functions	255.008333333333	5214.48	20.44	4.35
QV000063	lef 3	Proteins related to viral DNA replication and gene expression regulation	2001.75333333333	35250.7	17.61	4.14
QV000110	EONV_gp105	Unknown	1304.13	21472.4	16.46	4.04
QV000101	fgf	Host metabolic/physiological regulatory proteins	5453.70333333333	72504.3	13.29	3.73
QV000125	EONV_gp120	Unknown	421.585833333333	4717.12	11.19	3.48
QV000096	EONV_gp090	Unknown	144.343	1284.06	8.89	3.15
QV000029	EONV_gp028	Unknown	6385.45	52857.3	8.28	3.05
QV000095	Bro-b	Auxiliary functions	417.638333333333	3414.56	8.17	3.03
QV000119	nrk 1	Auxiliary functions	649.874166666667	5046.75	7.76	2.96
QV000100	EONV_gp094	Unknown	1616.80583333333	8037.25	4.97	2.31
QV000126	EONV_gp121	Unknown	15283.4866666667	75493.1	4.94	2.3
QV000109	Pkip	Proteins related to viral DNA replication and gene expression regulation	1339.83166666667	5950.98	4.44	2.15
QV000085	lef 5	Proteins related to viral DNA replication and gene expression regulation	345.218333333333	1457.53	4.22	2.08
QV000035	lef 8	Proteins related to viral DNA replication and gene expression regulation	348.19	1387.86	3.98	1.99
QV000003	pk 1	Proteins related to viral DNA replication and gene expression regulation	583.535	2126.54	3.64	1.87
QV000024	EONV_gp023	Unknown	11774.7433333333	33923	2.88	1.53
QV000129	lef 1	Proteins related to viral DNA replication and gene expression regulation	445.561666666667	1081.83	2.43	1.28
QV000130	38.7K	Auxiliary functions	2864.72	6699.81	2.34	1.23
QV000099	alkaline exonuclease	Proteins related to viral DNA replication and gene expression regulation	972.575	1979.46	2.04	1.03
